# Supplementary material for: Time to initiate trophic feeding and predictors among preterm neonates admitted at General Hospitals in Tigray, 2025
Source: PLoS One. 2026 Mar 23;21(3):e0335385. doi: 10.1371/journal.pone.0335385 (PMC13008079; doi:10.1371/journal.pone.0335385)
Supplement: S1 File — (XLSX) [file pone.0335385.s001.xlsx]

## Sheet: Dataset
age	educationalstatutu	sex	BWT	time	satrt	censored	GA	firsminue	fifthminu	hemo	PNA	RDS	sepsis	hypothermia	WFGA	mod	HIV	KMC	place	NGA	Nage	SUR_1	SUR_2	birthweightttt	residence	FrstminuteAPGAR02	FifthminuteAPGAR
24	1	1	1	12	1	#NULL!	1	2	2	2	2	2	2	2	1	1	2	1	1	1	1	0.946081	0.870507	1600	urban	8	9
25	2	1	2	60	2	1	3	1	2	2	2	1	2	1	1	1	2	1	1	2	3	0.240384	0.371572	1000	urban	4	6
27	1	2	1	12	1	#NULL!	2	2	2	2	2	2	1	1	1	1	2	1	1	2	2	0.946081	0.911874	1800	urban	9	10
34	1	2	2	72	2	1	3	1	1	1	2	1	1	1	1	1	2	1	2	2	3	0.0629856	0.376407	1300	urban	6	6
34	1	1	2	70	2	1	3	1	1	1	1	2	1	1	1	1	2	1	2	2	3	0.173871	0.590197	1200	urban	5	6
23	2	2	1	60	1	#NULL!	2	1	1	1	1	1	1	2	1	1	2	2	2	2	1	0.240384	0.724482	2400	urban	4	6
35	2	2	1	12	2	3	1	1	1	1	1	2	2	2	1	2	2	1	1	1	3	0.963456	0.994545	2450	urban	4	6
23	1	2	1	60	1	#NULL!	2	1	1	1	1	1	1	1	1	1	2	2	2	2	1	0.240384	0.670873	2480	urban	6	6
20	1	2	1	36	1	#NULL!	2	1	2	2	1	2	1	2	1	1	2	1	1	2	1	0.525393	0.522518	2400	rural	4	6
18	2	1	1	48	2	3	2	1	2	1	2	1	2	1	1	1	2	1	1	2	3	0.375344	0.274882	2400	rural	6	6
24	4	1	1	24	1	#NULL!	1	2	2	2	2	2	1	1	1	1	2	1	1	1	1	0.685003	0.30099	2300	rural	10	10
23	3	1	1	24	1	#NULL!	1	2	2	2	2	2	2	1	1	1	2	1	1	1	1	0.685003	0.199696	2200	rural	10	10
19	3	1	1	26	1	#NULL!	1	2	2	2	1	2	1	1	1	1	2	1	1	1	1	0.668444	0.415194	2220	rural	10	10
22	2	2	1	34	1	#NULL!	1	2	2	2	1	2	1	2	1	1	2	1	1	1	1	0.624319	0.3861	2480	rural	10	10
25	2	2	1	27	1	#NULL!	1	2	2	1	2	2	2	1	1	1	2	1	1	1	2	0.651885	0.220199	2100	rural	9	10
19	2	1	1	27	1	#NULL!	1	2	2	2	2	2	1	2	1	1	2	1	1	1	1	0.651885	0.301808	1800	urban	9	10
28	3	1	1	14	1	#NULL!	1	2	2	2	2	2	1	1	1	1	2	1	1	1	2	0.935193	0.852133	1700	urban	9	10
19	4	2	1	18	1	#NULL!	1	2	2	2	2	2	1	1	1	1	2	1	1	1	1	0.913418	0.807373	1600	rural	9	10
34	3	2	1	29	1	#NULL!	1	2	2	2	2	2	1	2	1	1	2	1	1	1	2	0.640846	0.265945	2400	urban	8	9
26	3	2	1	18	1	#NULL!	1	2	2	2	2	2	1	1	1	1	2	1	1	1	2	0.913418	0.802778	2400	urban	8	10
23	4	2	1	18	1	#NULL!	1	2	2	2	2	2	1	1	1	1	2	1	1	1	1	0.913418	0.807373	2400	rural	8	10
23	3	1	1	24	1	#NULL!	1	2	2	2	1	2	1	1	1	1	2	1	1	1	1	0.685003	0.45304	2400	rural	7	9
24	3	2	1	24	1	#NULL!	2	2	2	1	1	2	1	1	1	1	2	1	1	2	1	0.685003	0.662664	2400	rural	7	10
29	4	2	2	72	2	1	3	1	1	1	1	1	1	1	2	1	2	2	2	2	3	0.0629856	0.662303	1000	rural	6	6
25	2	1	1	54	1	#NULL!	2	1	1	1	1	1	1	1	1	1	2	2	2	2	2	0.347449	0.882817	2400	rural	6	6
28	4	2	1	36	1	#NULL!	2	1	2	2	2	2	1	1	1	1	2	2	2	2	2	0.525393	0.708552	2400	urban	4	6
27	3	2	1	30	1	#NULL!	1	1	2	1	2	2	1	1	1	2	2	1	1	1	2	0.733063	0.686998	2400	urban	5	5
26	4	2	1	24	2	1	1	2	2	1	1	1	2	2	1	2	2	2	2	1	3	0.775604	0.968263	2400	urban	7	8
28	3	2	1	45	1	#NULL!	1	1	2	1	1	2	1	1	1	1	2	2	2	1	2	0.475493	0.702829	2400	urban	6	6
26	2	2	1	27	1	#NULL!	1	2	2	2	2	2	1	1	1	1	2	1	1	1	2	0.651885	0.217994	2400	urban	8	8
23	2	2	1	23	1	#NULL!	1	2	2	2	1	2	1	1	1	1	2	1	1	1	1	0.891643	0.833851	2400	urban	8	10
24	2	1	1	24	1	#NULL!	1	2	2	2	2	2	1	1	1	1	2	1	1	1	1	0.685003	0.30099	2400	urban	9	10
23	3	2	1	12	1	#NULL!	1	2	2	2	2	2	1	1	1	1	2	1	1	1	1	0.946081	0.879841	2400	urban	9	10
24	4	1	1	45	1	#NULL!	1	1	2	1	1	2	1	1	1	1	2	2	1	1	1	0.475493	0.6012	2400	rural	6	6
32	3	1	1	48	1	#NULL!	2	1	2	1	2	2	1	1	1	1	2	2	1	2	2	0.375344	0.26483	2400	rural	5	6
23	4	2	2	60	2	1	2	1	2	1	1	1	2	1	2	1	2	2	1	2	1	0.240384	0.572419	1400	rural	6	6
23	2	1	2	72	1	#NULL!	2	1	1	1	1	1	1	1	2	1	2	2	2	2	1	0.0629856	0.576605	1350	rural	4	6
25	1	2	1	56	2	2	1	1	1	1	1	1	1	1	1	2	2	2	1	1	2	0.459173	0.784868	2400	rural	5	6
23	4	2	1	36	1	#NULL!	1	2	2	2	2	1	1	1	1	1	2	1	1	1	1	0.525393	0.22473	2400	rural	8	9
23	3	1	1	24	1	#NULL!	1	2	2	2	2	2	2	1	1	1	2	1	1	1	1	0.685003	0.199696	2400	rural	8	9
25	2	1	1	24	1	#NULL!	1	2	2	2	2	2	2	1	1	1	2	1	1	1	2	0.685003	0.191297	2400	rural	8	9
23	1	2	1	56	2	2	2	1	1	1	1	1	1	1	1	1	2	2	2	2	1	0.313862	0.832116	2400	rural	4	6
23	2	2	1	48	1	#NULL!	2	1	2	2	2	1	1	1	1	1	2	2	2	2	1	0.375344	0.619901	2400	rural	6	6
25	3	1	2	72	1	#NULL!	2	1	1	1	1	1	1	1	2	1	2	2	2	2	2	0.0629856	0.568198	1000	rural	6	6
20	2	1	2	60	1	#NULL!	2	1	1	2	1	1	1	1	2	1	2	2	2	2	1	0.240384	0.867034	1100	rural	5	6
23	2	1	1	12	1	#NULL!	1	2	2	2	2	2	1	2	1	1	2	1	1	1	1	0.946081	0.901802	2470	rural	8	9
22	3	1	1	40	1	#NULL!	2	1	2	2	2	2	1	1	1	1	2	2	1	2	1	0.503215	0.552349	2470	rural	6	6
22	2	1	1	36	1	#NULL!	1	1	2	2	2	2	1	1	1	1	2	1	1	1	1	0.525393	0.176085	2470	urban	6	6
21	2	1	1	24	1	#NULL!	1	2	2	2	2	2	1	2	1	1	2	1	1	1	1	0.685003	0.379295	2470	urban	8	9
21	4	1	2	72	2	2	2	1	1	2	2	1	1	2	2	1	2	2	2	2	1	0.0629856	0.402314	1250	urban	6	6
23	2	1	2	84	1	#NULL!	2	1	1	1	1	1	1	1	2	1	2	2	2	2	1	0.0378938	0.462032	1450	urban	6	6
35	2	2	1	36	1	#NULL!	2	1	2	2	2	2	1	1	1	1	2	1	1	2	3	0.525393	0.401602	2470	urban	6	6
30	1	1	1	80	2	1	1	1	1	1	2	1	1	2	1	2	2	2	2	1	2	0.110987	0.0416496	2476	urban	6	6
25	2	2	1	24	1	#NULL!	1	2	2	2	2	2	1	1	1	1	2	1	1	1	2	0.685003	0.291503	2455	urban	7	8
19	2	1	1	36	1	#NULL!	1	1	2	2	2	2	1	2	1	1	2	1	1	1	1	0.525393	0.246029	2360	urban	6	6
20	3	2	1	12	1	#NULL!	1	2	2	2	2	2	2	1	1	1	2	1	1	1	1	0.946081	0.842183	2345	urban	8	9
21	3	2	1	40	1	#NULL!	2	1	2	2	2	2	1	1	1	1	2	1	1	2	1	0.503215	0.233257	2430	urban	6	6
24	2	2	1	24	1	#NULL!	1	2	2	2	2	2	1	1	1	1	2	1	1	1	1	0.685003	0.30099	2400	urban	9	9
28	3	2	1	48	1	#NULL!	2	1	2	2	1	2	1	1	1	1	2	1	1	2	2	0.375344	0.0549127	2300	urban	5	6
21	2	2	2	36	2	2	2	2	2	2	2	1	1	2	2	1	2	2	2	1	1	0.525393	0.915938	1000	urban	8	9
26	2	2	1	60	2	2	2	1	1	1	2	1	1	2	1	1	2	2	2	2	2	0.240384	0.60545	1600	urban	6	6
34	3	2	1	24	1	#NULL!	1	2	2	2	2	2	1	1	1	1	2	1	1	1	2	0.685003	0.291503	1890	urban	9	9
23	2	2	1	12	1	#NULL!	1	2	2	2	2	2	1	1	1	1	2	1	1	1	1	0.946081	0.879841	1900	urban	8	10
26	3	1	1	26	1	#NULL!	1	2	2	2	2	2	1	1	1	1	2	1	1	1	2	0.668444	0.254483	2450	urban	9	10
32	2	2	1	70	1	#NULL!	2	1	1	1	1	2	1	1	1	1	2	2	2	2	2	0.173871	0.174107	2450	rural	6	6
29	3	2	1	13	1	#NULL!	1	2	2	2	2	2	1	2	1	1	2	1	1	1	2	0.940637	0.889068	2334	rural	9	9
35	4	2	1	23	1	#NULL!	1	2	2	2	2	2	1	2	1	1	2	1	1	1	3	0.891643	0.846636	2444	rural	10	10
22	4	2	1	67	1	#NULL!	1	1	1	2	1	1	2	1	1	2	2	2	2	1	1	0.363958	0.480605	2444	rural	8	9
21	3	2	1	60	1	#NULL!	1	1	1	1	2	2	1	1	1	2	2	2	2	1	1	0.383862	0.274064	2450	rural	5	6
33	2	2	2	84	1	#NULL!	2	1	1	2	1	1	1	1	2	1	2	2	2	2	2	0.0378938	0.34278	1345	rural	6	6
23	3	2	1	60	1	#NULL!	1	1	1	2	1	2	1	1	1	2	2	2	2	1	1	0.383862	0.315732	2450	rural	5	6
24	2	2	1	36	1	#NULL!	1	1	2	2	1	2	1	1	1	1	2	1	1	1	1	0.525393	0.318126	2450	rural	6	6
22	2	2	1	48	1	#NULL!	1	1	2	1	2	2	1	1	1	2	2	2	2	1	1	0.517796	0.46903	2450	rural	6	6
21	2	2	1	64	1	#NULL!	1	1	1	1	2	1	1	1	1	2	2	2	2	1	1	0.377256	0.57511	2450	rural	6	6
32	2	2	1	65	1	#NULL!	2	1	1	2	1	1	1	1	1	1	2	2	2	2	2	0.228144	0.540753	2450	rural	5	5
31	3	2	1	56	1	#NULL!	1	1	2	1	2	1	1	1	1	2	2	2	2	1	2	0.459173	0.517439	2450	rural	5	5
24	2	1	1	45	1	#NULL!	2	1	2	2	2	2	1	1	1	1	2	2	2	2	1	0.475493	0.610302	2450	rural	5	6
28	2	2	1	50	1	#NULL!	1	1	2	1	2	2	1	1	1	2	2	2	2	1	2	0.4969	0.366382	2450	rural	5	6
23	3	2	1	36	1	#NULL!	1	2	2	2	2	2	1	1	1	1	2	1	1	1	1	0.525393	0.0251345	2450	rural	9	8
24	2	2	1	56	1	#NULL!	1	1	2	1	1	1	1	1	1	2	2	2	2	1	1	0.459173	0.654953	2450	rural	6	6
19	3	2	2	60	1	#NULL!	2	1	1	1	1	2	1	1	2	1	2	2	2	2	1	0.240384	0.770548	1127	urban	5	6
23	2	2	1	60	1	#NULL!	2	1	1	2	1	1	1	1	1	1	2	2	2	2	1	0.240384	0.583251	1679	urban	5	6
24	3	2	1	23	1	#NULL!	1	2	2	2	2	2	2	1	1	1	2	1	1	1	1	0.891643	0.690947	2345	urban	9	10
34	4	2	2	80	1	#NULL!	2	2	2	1	2	1	1	1	2	2	2	2	2	2	2	0.110987	0.0162319	1400	urban	9	10
19	3	2	1	12	2	3	1	2	2	2	2	1	1	1	1	1	2	2	1	1	1	0.946081	0.979066	2440	urban	9	9
32	4	2	1	48	1	#NULL!	1	1	2	1	2	2	1	1	1	2	2	2	2	1	2	0.517796	0.459653	2300	urban	6	6
24	4	2	1	72	1	#NULL!	1	1	1	1	1	1	1	1	1	2	2	2	2	1	1	0.156131	0.164792	2300	urban	6	6
21	4	2	1	54	2	1	1	1	1	1	2	1	1	1	1	2	2	2	2	1	1	0.491622	0.852535	2300	urban	6	6
22	4	2	1	48	1	#NULL!	1	1	2	2	2	2	1	1	1	2	2	1	1	1	1	0.517796	0.0243625	2300	urban	6	6
24	3	2	1	70	1	#NULL!	1	1	1	2	1	1	1	1	1	2	2	2	2	1	1	0.308805	0.445877	2300	urban	6	6
20	4	1	1	58	1	#NULL!	1	1	2	2	1	1	1	1	1	2	2	2	2	1	1	0.453536	0.539937	2300	urban	6	6
35	3	2	1	35	1	#NULL!	1	2	2	2	2	2	1	2	1	1	2	1	1	1	3	0.618815	0.325952	2300	urban	8	9
32	2	2	2	80	1	#NULL!	2	1	1	2	1	1	1	1	2	1	2	2	2	2	2	0.0378938	0.34278	1200	urban	5	5
22	2	2	1	48	1	#NULL!	2	1	2	1	1	2	1	1	1	1	2	2	2	2	1	0.375344	0.562094	2300	urban	6	6
32	3	2	1	56	1	#NULL!	2	1	2	2	2	1	1	1	1	1	2	2	2	2	2	0.313862	0.358141	2300	urban	6	6
22	3	2	1	36	1	#NULL!	1	1	2	2	2	1	1	1	1	1	2	1	1	1	1	0.525393	0.494658	2300	urban	6	6
31	3	2	1	45	2	1	2	1	1	1	2	1	1	1	1	1	2	2	2	2	2	0.475493	0.944354	2300	urban	6	6
20	2	2	1	28	1	#NULL!	1	2	2	2	2	2	1	1	1	1	2	1	1	1	1	0.646366	0.214541	2300	urban	9	10
22	4	2	1	36	1	#NULL!	1	1	2	2	1	2	1	2	1	1	2	1	1	1	1	0.525393	0.396636	2300	urban	6	6
33	3	2	1	40	1	#NULL!	2	1	2	1	2	2	1	2	1	1	2	1	1	2	2	0.503215	0.409268	2333	urban	6	6
23	3	2	1	24	2	3	1	2	2	2	2	2	1	1	1	2	2	1	1	1	1	0.775604	0.481724	2346	rural	7	8
22	2	2	1	50	1	#NULL!	1	1	2	1	1	2	1	1	1	1	2	2	2	1	1	0.353016	0.346388	2347	rural	6	6
21	3	2	2	60	1	#NULL!	2	1	1	1	2	2	1	1	2	1	2	2	2	2	1	0.240384	0.673502	1170	rural	6	6
32	3	2	1	24	2	3	1	2	2	2	1	2	1	1	1	2	2	1	1	1	2	0.775604	0.609881	2346	rural	8	9
21	3	2	1	70	1	#NULL!	2	1	1	1	2	1	1	1	1	1	2	2	2	2	1	0.173871	0.351188	2346	rural	5	6
22	2	2	2	60	1	#NULL!	2	1	1	1	2	1	1	1	2	1	2	2	2	2	1	0.240384	0.851979	1245	rural	5	6
34	3	2	1	24	1	#NULL!	1	2	2	2	2	2	1	1	1	1	2	1	1	1	2	0.685003	0.291503	1990	rural	8	9
22	3	2	1	36	1	#NULL!	1	1	2	2	2	2	1	1	1	1	2	1	1	1	1	0.525393	0.176085	1998	rural	5	6
20	3	2	1	12	1	#NULL!	1	2	2	2	2	2	1	1	1	1	2	1	1	1	1	0.946081	0.879841	2000	rural	9	9
23	3	2	1	50	1	#NULL!	2	1	2	1	2	2	1	1	1	1	2	1	1	2	1	0.353016	0.016579	2200	rural	5	5
21	4	2	2	80	1	#NULL!	2	1	1	1	1	2	1	1	2	1	2	2	2	2	1	0.0378938	0.1488	1360	rural	6	6
23	3	2	1	22	1	#NULL!	1	2	2	2	2	2	1	1	1	1	2	1	1	1	1	0.907975	0.795294	2200	rural	7	8
32	3	2	2	70	1	#NULL!	2	1	1	1	2	1	1	1	2	1	2	2	2	2	2	0.173871	0.75253	1300	rural	6	6
21	3	2	2	84	1	#NULL!	2	1	1	1	1	2	1	1	2	1	2	2	2	2	1	0.0378938	0.1488	1370	rural	6	6
34	2	2	1	12	1	#NULL!	1	2	2	2	2	2	1	1	1	1	2	1	1	1	2	0.946081	0.876842	2200	urban	9	10
22	4	2	1	36	1	#NULL!	1	2	2	2	2	2	1	1	1	1	2	1	1	1	1	0.525393	0.0251345	2200	urban	7	7
22	4	2	1	18	1	#NULL!	1	2	2	2	2	2	1	1	1	1	2	1	1	1	1	0.913418	0.807373	2200	urban	8	9
19	4	2	1	60	1	#NULL!	1	1	1	1	1	2	1	1	1	2	2	2	2	1	1	0.383862	0.42589	2200	urban	6	6
32	3	2	2	60	2	1	2	1	1	1	1	2	1	1	2	1	2	2	2	2	2	0.240384	0.76521	1300	urban	5	6
22	2	2	1	24	1	#NULL!	1	2	2	2	2	2	1	1	1	1	2	1	1	1	1	0.685003	0.30099	2100	urban	9	10
36	1	2	1	48	1	#NULL!	3	1	1	2	1	1	1	1	2	1	2	1	1	2	3	0.375344	0.602925	2100	urban	5	6
23	2	2	1	36	1	#NULL!	1	1	2	2	1	2	1	1	1	2	2	1	1	1	1	0.64902	0.498226	2100	urban	5	6
38	1	2	1	72	1	#NULL!	1	1	1	2	2	1	1	2	1	1	2	2	2	1	3	0.0629856	0.0255248	2100	urban	6	6
23	3	1	1	56	1	#NULL!	2	1	2	2	1	2	1	1	1	1	2	2	1	2	1	0.313862	0.0897463	2100	urban	6	6
30	3	2	1	43	1	#NULL!	2	1	2	2	1	2	1	1	1	1	2	1	1	2	2	0.497671	0.357269	2100	urban	6	6
36	1	1	1	48	1	#NULL!	2	1	2	2	1	2	1	1	1	1	2	2	1	2	3	0.375344	0.422078	2100	urban	6	6
25	1	1	1	72	1	#NULL!	1	1	2	1	1	1	1	1	1	1	2	2	2	1	2	0.0629856	0.00030791	2100	urban	6	6
33	2	2	2	44	1	#NULL!	1	1	2	2	1	2	1	1	2	1	2	1	1	1	2	0.492126	0.666932	1390	urban	6	6
36	1	1	1	24	1	#NULL!	1	2	2	2	2	2	1	1	1	1	2	1	2	1	3	0.685003	0.54524	2100	urban	8	9
23	2	2	1	24	1	#NULL!	1	2	2	2	2	2	1	2	1	1	2	1	1	1	1	0.685003	0.379295	2100	urban	7	8
23	2	1	1	26	1	#NULL!	1	2	2	2	2	2	1	1	1	1	2	1	1	1	1	0.668444	0.263695	2100	urban	8	9
23	1	2	1	36	1	#NULL!	1	1	2	2	1	2	2	2	1	1	2	2	1	1	1	0.525393	0.602934	2100	urban	6	6
19	3	1	2	72	1	#NULL!	2	1	1	1	2	1	1	1	2	1	2	2	1	2	1	0.0629856	0.290286	1400	urban	6	6
38	1	2	1	50	1	#NULL!	2	1	2	2	1	1	1	1	1	1	2	1	1	2	3	0.353016	0.330414	2100	urban	6	6
32	1	1	1	48	1	#NULL!	2	1	2	2	1	2	1	1	1	1	2	2	1	2	2	0.375344	0.306239	2300	urban	5	6
32	1	1	1	24	1	#NULL!	1	2	2	2	2	2	1	2	1	1	2	1	1	1	2	0.685003	0.369612	2300	urban	8	9
23	1	2	1	24	1	#NULL!	2	2	2	1	2	2	1	1	1	1	2	1	1	2	1	0.685003	0.5358	2300	urban	9	10
32	1	1	1	30	1	#NULL!	1	2	2	2	1	2	2	1	1	1	2	1	1	1	2	0.629823	0.209263	2300	urban	8	9
34	1	2	1	40	1	#NULL!	2	1	2	1	2	1	1	2	1	1	2	1	1	2	2	0.503215	0.696233	2300	urban	6	6
32	2	1	1	48	1	#NULL!	2	1	2	2	1	1	1	1	1	1	2	2	1	2	2	0.375344	0.619028	2333	urban	5	6
21	3	1	2	72	1	#NULL!	1	1	1	2	1	1	1	1	2	1	2	2	1	1	1	0.0629856	0.208157	1234	urban	5	6
21	3	1	2	70	1	#NULL!	1	1	1	2	1	1	1	1	2	1	2	2	1	1	1	0.173871	0.594197	1344	urban	6	6
32	4	1	2	72	1	#NULL!	1	1	1	1	1	1	1	1	2	1	2	2	1	1	2	0.0629856	0.303304	1255	urban	6	6
33	3	1	1	70	1	#NULL!	1	1	1	1	1	1	1	1	2	1	2	2	2	1	2	0.173871	0.205401	2459	urban	6	6
34	2	1	2	72	1	#NULL!	1	1	1	1	1	1	1	1	2	1	2	2	2	1	2	0.0629856	0.446939	1400	urban	6	6
32	3	1	1	24	1	#NULL!	1	1	2	2	2	2	1	1	1	1	2	1	1	1	2	0.685003	0.559213	2455	urban	6	6
21	3	2	1	24	1	#NULL!	1	2	2	2	2	2	2	2	1	1	2	1	1	1	1	0.685003	0.272339	2455	urban	9	10
23	3	1	1	24	1	#NULL!	1	2	2	2	2	2	2	2	1	1	2	1	1	1	1	0.685003	0.272339	2455	urban	9	10
32	3	2	1	24	1	#NULL!	1	2	2	2	2	2	2	2	1	1	2	1	1	1	2	0.685003	0.263052	2455	urban	9	10
21	2	2	1	24	1	#NULL!	1	2	2	2	2	2	2	2	1	1	2	1	1	1	1	0.685003	0.272339	2455	urban	9	10
21	2	2	1	48	1	#NULL!	1	1	2	1	2	2	1	2	1	1	2	2	1	1	1	0.375344	0.225681	2455	urban	6	6
23	2	2	1	72	1	#NULL!	2	1	1	1	1	2	1	1	1	1	2	2	2	2	1	0.0629856	0.00589519	2455	urban	6	6
21	2	1	2	72	1	#NULL!	1	2	2	2	1	1	1	1	2	1	2	2	2	1	1	0.0629856	0.00255365	1380	urban	9	10
32	3	2	1	70	1	#NULL!	2	1	1	1	1	2	1	1	1	1	2	2	2	2	2	0.173871	0.174107	2100	urban	6	6
37	3	1	1	60	1	#NULL!	2	1	1	1	1	1	1	1	1	1	2	2	2	2	3	0.240384	0.741769	2100	urban	6	6
22	3	2	1	70	1	#NULL!	2	1	1	1	1	1	1	1	1	1	2	2	2	2	1	0.173871	0.501546	2100	urban	6	6
22	4	2	1	24	1	#NULL!	1	2	2	2	2	2	2	2	1	1	2	1	1	1	1	0.685003	0.272339	2100	urban	9	10
22	3	1	1	24	1	#NULL!	1	2	2	2	2	2	2	2	1	1	2	1	1	1	1	0.685003	0.272339	2110	urban	9	10
22	3	2	1	36	1	#NULL!	1	2	2	2	2	2	2	2	1	1	2	1	1	1	1	0.525393	0.0184925	2156	urban	9	10
33	2	2	1	24	1	#NULL!	1	2	2	2	2	2	2	2	1	1	2	1	1	1	2	0.685003	0.263052	2156	rural	9	10
22	2	1	1	48	1	#NULL!	1	1	2	2	2	2	1	2	1	1	2	1	1	1	1	0.375344	0.00722254	2156	rural	6	6
26	3	2	1	56	1	#NULL!	2	1	2	2	1	2	1	1	1	1	2	2	1	2	2	0.313862	0.0841567	2156	rural	6	6
25	2	2	1	56	1	#NULL!	2	1	2	2	1	2	1	1	1	1	2	2	1	2	2	0.313862	0.0841567	2313	rural	6	6
23	2	2	1	48	1	#NULL!	2	1	2	2	1	2	1	1	1	1	2	1	1	2	1	0.375344	0.0592131	2432	rural	6	6
24	2	2	1	48	1	#NULL!	2	1	2	2	1	2	1	1	1	1	2	1	1	2	1	0.375344	0.0592131	2455	rural	6	6
23	3	2	1	24	1	#NULL!	1	2	2	2	2	2	2	2	1	1	2	1	2	1	1	0.685003	0.415602	2344	rural	9	10
22	2	2	1	24	1	#NULL!	1	2	2	2	2	2	2	2	1	1	2	1	1	1	1	0.685003	0.272339	2121	rural	9	9
34	2	2	1	24	1	#NULL!	1	2	2	2	2	2	2	2	1	1	2	1	1	1	2	0.685003	0.263052	2121	rural	10	10
28	2	2	1	24	1	#NULL!	1	2	2	2	2	2	2	2	1	1	2	1	1	1	2	0.685003	0.263052	2121	rural	10	10
33	2	2	1	24	1	#NULL!	1	2	2	2	2	2	2	2	1	1	2	1	1	1	2	0.685003	0.263052	2121	rural	10	10
23	3	2	1	12	1	#NULL!	1	2	2	2	2	2	2	2	1	1	2	1	1	1	1	0.946081	0.870507	2121	rural	10	10
34	3	2	1	72	1	#NULL!	2	1	1	1	1	2	1	2	1	1	2	2	2	2	2	0.0629856	0.0141859	2121	rural	6	6
23	2	2	2	84	1	#NULL!	2	1	1	1	1	1	1	1	1	1	2	2	2	2	1	0.0378938	0.611177	1200	rural	6	6
23	2	2	2	72	1	#NULL!	2	1	1	1	1	1	1	1	1	1	2	2	2	2	1	0.0629856	0.703909	1120	rural	6	6
23	3	2	1	24	1	#NULL!	1	2	2	2	2	2	2	2	1	1	2	1	1	1	1	0.685003	0.272339	2378	urban	10	10
23	4	1	1	48	1	#NULL!	1	2	2	2	2	1	1	1	1	1	2	2	1	1	1	0.375344	0.117605	2344	urban	10	10
27	4	1	1	24	1	#NULL!	1	2	2	2	2	2	1	1	1	1	2	1	1	1	2	0.685003	0.291503	2433	urban	10	10
23	3	2	1	12	1	#NULL!	1	2	2	2	2	2	1	1	2	1	2	1	1	1	1	0.946081	0.818118	2333	urban	10	10
23	3	2	1	72	1	#NULL!	3	1	1	2	1	1	1	1	2	1	2	2	2	2	1	0.0629856	0.0121956	2346	urban	6	6
26	3	1	1	24	1	#NULL!	1	2	2	2	2	2	1	1	2	2	2	1	1	1	2	0.775604	0.308534	2134	urban	9	9
32	3	2	1	72	1	#NULL!	2	1	1	2	1	1	1	1	1	1	2	2	1	2	2	0.0629856	0.013928	2432	urban	6	6
24	4	2	1	48	1	#NULL!	1	2	2	2	2	2	1	1	1	1	2	1	1	1	1	0.375344	2.37303e-06	2134	urban	10	10
34	2	2	1	48	1	#NULL!	1	1	2	2	2	2	1	1	1	2	2	2	1	1	2	0.517796	0.211147	2344	urban	5	6
27	2	2	1	24	1	#NULL!	1	2	2	2	2	2	1	1	1	1	2	1	1	1	2	0.685003	0.291503	2100	urban	9	9
21	3	2	2	72	1	#NULL!	2	1	1	2	2	1	1	1	2	1	2	2	2	2	1	0.0629856	0.323775	1000	urban	5	6
23	2	2	2	72	1	#NULL!	2	1	1	1	1	1	1	1	2	1	2	2	2	2	1	0.0629856	0.576605	1400	urban	6	6
23	3	2	1	24	1	#NULL!	1	2	2	2	2	2	2	2	1	1	2	1	1	1	1	0.685003	0.272339	2344	urban	10	10
23	3	1	1	24	1	#NULL!	1	2	2	2	2	2	2	2	2	1	2	1	1	1	1	0.685003	0.130062	2432	urban	10	10
24	3	1	1	24	1	#NULL!	1	2	2	2	2	2	2	2	1	1	2	1	1	1	1	0.685003	0.272339	2222	urban	10	10
23	3	2	1	24	1	#NULL!	1	2	2	2	2	2	1	2	2	1	2	1	1	1	1	0.685003	0.218656	2414	urban	10	10
32	3	2	1	72	1	#NULL!	2	1	1	2	1	1	1	1	1	1	2	2	2	2	2	0.0629856	0.0558537	2400	urban	5	6
23	3	2	1	60	1	#NULL!	2	1	1	1	1	1	1	1	1	1	2	2	2	2	1	0.240384	0.670873	2420	urban	6	6
23	3	2	1	36	1	#NULL!	1	2	2	2	2	2	1	1	1	1	2	1	1	1	1	0.525393	0.0251345	2460	urban	9	10
